# Supplementary material for: Long-Term Stability and Efficacy of NCT Solutions
Source: Int J Mol Sci. 2024 Aug 10;25(16):8745. doi: 10.3390/ijms25168745 (PMC11354306; doi:10.3390/ijms25168745)
Supplement: Supplementary file 1 [file ijms-25-08745-s001.zip]

Archive with 1 entries (1 files):
- ijms-3062452-supplementary.pdf
